# Supplementary material for: Structures and determinants of soil microbiomes along a steep elevation gradient in Southwest China
Source: Front Microbiol. 2025 Jan 6;15:1504134. doi: 10.3389/fmicb.2024.1504134 (PMC11743684; doi:10.3389/fmicb.2024.1504134)
Supplement: Supplementary file 6 [file Table_1.xlsx]

## Sheet: Table S1
Table S1 Site descriptions in Medog montane area
Vegetation type	Elevation (m a.s.l.)	Coordinates	Dominant plants
Tropical rainforest (TR)	650	29°14′N, 95°9′E	Castanopsis indica; Musa sp.; Schima parviflora
Evergreen broad-leaved forest (EBL)	1100	29°19′N, 95°20′E	Altingia chinensis; Ficus sp.; Phoebe motuona
Coniferous and broad-leaved mixed forest (CBM)	2600	29°42′N, 95°31′E	Cyclobalanopsis xizangensis; Lithocarpus xizangensis; Tsuga dumosa
Dark coniferous forest (DCF)	3100	29°43′N, 95°38′E	Abies delavayi var. motuoensis; Picea likiangensis var. linzhiensis; Tsuga dumosa
Shrub (S)	3400	29°44′N, 95°41′E	Rhododendron aganniphum; R. nivale; R. nyingchiense
Meadow (M)	3700	29°46′N, 95°42′E	Elymus nutans; Festuca sinensiseng
Ice-edge vegetation (IEV)	3800	29°46′N, 95°41′E	Bryum sp.; Chiloscyphus sp.; Pohlia sp.

## Sheet: Table S2
Table S2 Mean values for soil parameters among the seven vegetation types
Vegetation type	NDVI	pH	TC (g·kg-1)	TN (g·kg-1)	C/N	TP (g·kg-1)	TK (g·kg-1)	NH4+-N (mg·kg-1)	NO3--N (mg·kg-1)	ure (mg·g-1)	pho (mg·g-1)	suc (mg·g-1)	ppo(mg·g-1)	cellu(mg·g-1)	amy(mg·g-1)	pro(μg·g-1)	SWC (g·kg-1)
Tropical rainforest (TR)	0.86±0.02ab	6.42±0.10d	24.73±3.09c	1.59±0.44c	16.27	1.70±0.27a	17.72±0.16c	25.69±5.15b	1.43±0.03ef	0.84±0.01bc	2.20±0.79c	5.59±0.30c	1.61±0.09c	0.2±0.04b	1.89±0.43b	3.21±0.49c	29.81±2.06b
Evergreen broad-leaved forest (EBL)	0.91±0.01a	5.54±0.18e	51.12±7.56b	2.52±0.09b	20.32	1.21±0.52bcd	16.30±0.94c	33.08±1.72b	10.63±0.83a	1.16±0.01bc	2.86±0.29b	22.56±4.47b	1.87±0.11c	0.05±0.01d	1.4±0.04c	7.93±1.09b	20.63±10.19bc
Coniferous and broad-leaved mixed forest (CBM)	0.86±0.03ab	7.63±0.06c	20.43±3.83c	0.98±0.06d	20.91	1.23±0.02bcd	28.38±2.36a	11.16±0.37c	3.38±0.18c	0.37±0.08c	1.88±0.07c	1.66±0.48c	4.13±0.58b	0.15±0.06bc	0.69±0.12de	6.13±0.81bc	23.19±0.38bc
Dark coniferous forest (DCF)	0.83±0.03b	6.59±0.03d	7.25±0.06d	0.60±0.06e	12.16	0.99±0.01cd	27.41±2.71a	7.54±0.27c	1.69±0.06e	0.48±0.07c	1.17±0.10d	1.84±0.29c	1.65±0.04c	0.1±0.02cd	0.47±0.01e	6.77±0.85bc	12.68±5.02cd
Shrub (S)	0.56±0.03c	8.04±0.01b	9.70±0.07d	0.98±0.01d	9.87	1.47±0.11ab	18.05±0.26c	12.67±2.24c	0.98±0.12f	2.2±1.19b	0.75±0.07d	3.01±0.14c	4.52±0.63b	0.16±0.02bc	0.94±0.08d	6.35±0.52bc	21.23±7.47bc
Meadow (M)	0.34±0.08d	5.54±0.22e	101.33±4.95a	7.11±0.16a	14.27	1.30±0.09abc	15.69±0.32c	126.12±10.31a	6.57±0.20b	13.6±1.73a	4.15±0.09a	54.02±5.51a	0.77±0.02d	0.55±0.04a	4.71±0.09a	31.7±5.22a	104.45±10.99a
Ice-edge vegetation (IEV)	0.19±0.01e	8.56±0.03a	9.18±0.77d	0.58±0.01e	15.91	0.85±0.05d	22.54±1.04b	4.89±0.05c	2.37±0.07d	0.07±0.01c	0.84±0.03d	4.6±0.84c	6.80±0.04a	0.16±0.03bc	0.58±0.06e	7.79±0.33b	6.18±0.3d
Abbreviations: NDVI, Normalized Difference Vegetation Index; pH, pH value; TC, total carbon; TN, total nitrogen; C/N, carbon nitrogen ratio; TP, total phosphorus; TK, total potassium; NH4+-N, ammonium nitrogen; NO3--N, nitrate nitrogen; ure, urease; pho, polyphenol oxidase; suc, sucrase; ppo, acid phosphatase; cellu, cellulase; amy, amylase; pro, acid protease; SWC, soil water content. Data repre…
